# Supplementary material for: Lineage Replacement Associated with Fitness Gain in Mammalian Cells and Aedes aegypti: A Catalyst for Dengue Virus Type 2 Transmission
Source: Microorganisms. 2022 May 26;10(6):1100. doi: 10.3390/microorganisms10061100 (PMC9231088; doi:10.3390/microorganisms10061100)
Supplement: Supplementary file 1 [file microorganisms-10-01100-s001.zip]

Archive with 1 entries (1 files):
- microorganisms-1736486 - supplementary.pdf
